# Supplementary material for: Cyanogenic millipede genome illuminates convergent evolution of cyanogenesis-related enzymes
Source: PLoS Genet. 2025 Nov 24;21(11):e1011955. doi: 10.1371/journal.pgen.1011955 (PMC12671775; doi:10.1371/journal.pgen.1011955)
Supplement: S1 Table — (XLSX) [file pgen.1011955.s025.xlsx]

## Sheet: Sheet1
S1 Table. Shotgun sequencing summary statistics (Illumina)
Insert Size	Reads Length	Total Data (Gb)	Sequence coverage
270 bp	150:150	24.1	167
500 bp	125:125	17.94	124
800 bp	125:125	8.51	59
2 kb	150:150	13.04	90
5 kb	150:150	6.73	47
10 kb	150:150	9.31	64
20 kb	150:150	13.59	94
40 kb	150:150	7.19	50
Total		100.42	695
