# Supplementary material for: Cyanogenic millipede genome illuminates convergent evolution of cyanogenesis-related enzymes
Source: PLoS Genet. 2025 Nov 24;21(11):e1011955. doi: 10.1371/journal.pgen.1011955 (PMC12671775; doi:10.1371/journal.pgen.1011955)
Supplement: S2 Table — (XLSX) [file pgen.1011955.s026.xlsx]

## Sheet: Sheet1
S2 Table. Shotgun sequencing summary statistics (PacBio)
Cell	Total Data (Gb)	Average length	Longest read	Shortest length	Sequence coverage
1	6.94	7078	89590	50	48
2	8.46	9726	73365	50	59
3	4.64	4665	137435	50	32
Total	20.04				139
