# Supplementary material for: Cyanogenic millipede genome illuminates convergent evolution of cyanogenesis-related enzymes
Source: PLoS Genet. 2025 Nov 24;21(11):e1011955. doi: 10.1371/journal.pgen.1011955 (PMC12671775; doi:10.1371/journal.pgen.1011955)
Supplement: S3 Table — (XLSX) [file pgen.1011955.s027.xlsx]

## Sheet: Sheet1
S3 Table.TE contents of millipede and centipede
Millipede
	Chamberlinius hualienensis			Helicorthomorpha holstii			Niponia nodulosa			Anaulaciulus tonginus			Trigoniulus corallinus			Glomeris maerens
Repeat Class/Family	Number of elements	Length Occupied (bp)	Percenntage of Sequence (%)	Number of elements	Length Occupied (bp)	Percenntage of Sequence (%)	Number of elements	Length Occupied (bp)	Percenntage of Sequence (%)	Number of elements	Length Occupied (bp)	Percenntage of Sequence (%)	Number of elements	Length Occupied (bp)	Percenntage of Sequence (%)	Number of elements	Length Occupied (bp)	Percenntage of Sequence (%)
SINEs	66	4313	0	302	39329	0.02	0	0	0	49684	8661111	1.41	141412	22878564	5.1	25	2008	0
LINEs	2115	354534	0.25	620	358546	0.2	6854	2943860	0.9	141032	49660332	8.11	194661	73753688	16.44	2367	816141	0.54
LTR elements	6262	2226180	1.55	7013	6657444	3.67	7349	7192089	2.19	28489	15014504	2.45	15426	7627147	1.7	3780	2716145	1.81
DNA elements	24570	4685882	3.26	13404	7018807	3.87	100750	25771750	7.85	60143	16225544	2.65	198123	44983912	10.03	24248	6197246	4.13
Unclassified	80471	15770108	10.99	63394	20346404	11.23	321743	72527037	22.09	1077794	220597258	36.01	266144	61039089	13.61	113642	22030347	14.7
Total interspersed repeats	113484	23041017	16.05	84733	34420530	18.99	436696	108434736	33.03	1357142	310158749	50.63	815766	210282400	46.88	144062	31761887	14.7
Small RNA	566	45846	0.03	419	64421	0.04	308	71547	0.02	12420	2842939	0.46	184120	27607121	6.15	540	66017	0.04
Satelites	470	85070	0.06	24	4793	0	0	0	0	1057	121424	0.02	33767	6632510	1.48	246	35256	0.02
Simple repeats	46168	1765989	1.23	1344	471500	0.26	71259	2703239	0.82	53055	2179604	0.36	2407	386405	0.09	22079	914042	0.61
Low complexity	10687	501381	0.35	247	52179	0.03	17046	812313	0.25	8300	383178	0.06	0	0	0	3192	156608	0.1
Total Repeats	171375	25439303	17.71	86520	34961244	19.29	525309	111197075	33.87	1431974	318027899	51.92	1036060	244908436	54.6	170119	33102607	22.08
Centipede
	Strigamia maritima			Rhysida immarginata			Lithobius niger			Thereuonema tuberculata
Repeat Class/Family	Number of elements	Length Occupied (bp)	Percenntage of Sequence (%)	Number of elements	Length Occupied (bp)	Percenntage of Sequence (%)	Number of elements	Length Occupied (bp)	Percenntage of Sequence (%)	Number of elements	Length Occupied (bp)	Percenntage of Sequence (%)
SINEs	1782	417703	0.24	0	0	0	29126	3438077	0.11	0	0	0
LINEs	3757	1090984	0.62	382101	227009366	8.98	549785	226602510	7	349079	155681857	6.33
LTR elements	26920	19739935	11.2	69964	54028304	2.14	254251	193725228	5.98	34993	32513759	1.32
DNA elements	10385	2522989	1.43	1332205	442406659	17.49	311013	132746291	4.1	671250	249445351	10.15
Unclassified	144217	45725301	25.95	3547173	783062349	30.96	6494229	1415146160	43.71	3087097	606764988	24.68
Total interspersed repeats	187061	69496912	39.44	5331443	1506506678	59.57	7638404	1971658266	60.9	4142419	1044405955	42.48
Small RNA	541	88024	0.05	12104	3501496	0.14	50168	7576420	0.23	56582	19527754	0.79
Satelites	1184	378733	0.21	21112	5072465	0.2	22661	4007979	0.12	0	0	0
Simple repeats	1092	232367	0.13	394103	15741017	0.62	417914	16786819	0.52	835139	32018653	1.3
Low complexity	0	0	0	73231	3501085	0.14	61755	2930362	0.09	183237	8636713	0.35
Total Repeats	189878	70196036	39.83	5831993	1554068493	61.45	8190902	2000932573	61.8	5217377	1121141731	45.61
