# Supplementary material for: Cyanogenic millipede genome illuminates convergent evolution of cyanogenesis-related enzymes
Source: PLoS Genet. 2025 Nov 24;21(11):e1011955. doi: 10.1371/journal.pgen.1011955 (PMC12671775; doi:10.1371/journal.pgen.1011955)
Supplement: S4 Table — (XLSX) [file pgen.1011955.s028.xlsx]

## Sheet: Sheet1
S4 Table. RNA-seq for gene annotation
Tissue	Clean Reads (million)	Clean bases (Gbp)	Reads Length	Q30(%)	GC (%)	Accession number
Antennae (male)	44.1	6.6	150:150	93	39	DRR355174
Antennae (female)	42.3	6.3	150:150	93	38	DRR355175
Segments with defensive glands	50.6	7.6	150:150	95	38	DRR355177
Segments without defensive glands	49.7	7.4	150:150	95	39	DRR355176
Gut	44.8	6.7	150:150	94	39	DRR355173
