# Supplementary material for: Cyanogenic millipede genome illuminates convergent evolution of cyanogenesis-related enzymes
Source: PLoS Genet. 2025 Nov 24;21(11):e1011955. doi: 10.1371/journal.pgen.1011955 (PMC12671775; doi:10.1371/journal.pgen.1011955)
Supplement: S5 Table — (XLSX) [file pgen.1011955.s029.xlsx]

## Sheet: Sheet1
S5 Table. Purification of N-terminal His-tagged ChuaHNL (CHUA_005138) from 1.5 L of Pichia pastoris culture supernatant
Step	Activity* (U)	Protein (mg)	Specific activity (U/mg)	Yield (%)	Purification fold
Culture supernatant	2296	636	3.6	100	1
Ni Sepharose	569	0.89	643	46.8	178
MonoQ	285	0.41	691	23.4	191
* (R,S)-Mandelonitrile degradation activity. Activity was measured with 5 mM (R,S)-mandelonitrile.
