# Supplementary material for: Cyanogenic millipede genome illuminates convergent evolution of cyanogenesis-related enzymes
Source: PLoS Genet. 2025 Nov 24;21(11):e1011955. doi: 10.1371/journal.pgen.1011955 (PMC12671775; doi:10.1371/journal.pgen.1011955)
Supplement: S7 Table — (XLSX) [file pgen.1011955.s031.xlsx]

## Sheet: Sheet1
S7 Table. Purification of N-terminal His-tagged CHUA_005136 from 1.5 L of Pichia pastoris culture supernatant
Step	Activity* (U)	Protein (mg)	Specific activity (U/mg)	Yield (%)	Purification fold
Culture supernatant	441	1152	0.38	100	1
Ni Sepharose	145	4.7	30.9	11.9	81
MonoQ	81.5	1.8	45.1	6.7	118
* (R,S)-Mandelonitrile degradation activity. Activity was measured with 5 mM (R,S)-mandelonitrile.
