# Supplementary material for: Cyanogenic millipede genome illuminates convergent evolution of cyanogenesis-related enzymes
Source: PLoS Genet. 2025 Nov 24;21(11):e1011955. doi: 10.1371/journal.pgen.1011955 (PMC12671775; doi:10.1371/journal.pgen.1011955)
Supplement: S8 Table — (XLSX) [file pgen.1011955.s032.xlsx]

## Sheet: Sheet1
S8 Table. RNA-seq for gene expression analysis
Tissue	Clean Reads (million)	Clean bases (Gbp)	Reads Length	Q30 (%)	GC (%)	Accession number
Antennae (male)-1	11.3	3.4	150:150	91.83	39	DRR792168
Antennae (male)-2	10.8	3.2	150:150	91.95	39	DRR792169
Antennae (male)-3	9.7	2.9	150:150	91.16	39	DRR792170
Paranota with defensive glands-1	11.9	3.6	150:150	91.28	39	DRR792174
Paranota with defensive glands-2	11.4	3.4	150:150	92.34	39	DRR792175
Paranota with defensive glands-3	11.4	3.4	150:150	92.25	40	DRR792176
Paranota without defensive glands-1	11.6	3.5	150:150	91.68	39	DRR792171
Paranota without defensive glands-2	12.3	3.7	150:150	91.86	39	DRR792172
Paranota without defensive glands-3	11.1	3.3	150:150	92.38	40	DRR792173
Gut-1	10.8	3.2	150:150	92.1	39	DRR792165
Gut-2	12.1	3.6	150:150	92.04	40	DRR792166
Gut-3	10.4	3.1	150:150	91.55	39	DRR792167
