# Supplementary material for: Cyanogenic millipede genome illuminates convergent evolution of cyanogenesis-related enzymes
Source: PLoS Genet. 2025 Nov 24;21(11):e1011955. doi: 10.1371/journal.pgen.1011955 (PMC12671775; doi:10.1371/journal.pgen.1011955)
Supplement: S9 Table — (XLSX) [file pgen.1011955.s033.xlsx]

## Sheet: Sheet1
S9 Table. Characteristics of flavin-dependent monooxygenases (FMOs) from Chamberlinius hualienensis
FMO	Clade	Length	Transmembrane helix*	Localization†
CHUA_000006-T1	Clade II	558	527-546	Endoplasmic reticulum
CHUA_001773-T1	Clade II	593	571-592	Endoplasmic reticulum
CHUA_003298-T1 (ChuaMOxS)	Clade II	573	511-530	Endoplasmic reticulum
CHUA_008545-T1	Clade II	547	511-528	Endoplasmic reticulum
CHUA_008546-T1	Clade II	539	504-522	Endoplasmic reticulum
CHUA_008573-T1	Clade II	551	528-549	Endoplasmic reticulum
CHUA_010566-T1	Clade II	574	551-573	Endoplasmic reticulum
CHUA_014222-T1	Clade II	542	513-531	Endoplasmic reticulum
CHUA_014262-T2	Clade II	539	237-256, 513-532	Endoplasmic reticulum
CHUA_011563-T1	Clade I	423		Cytoplasm
*Predicted using Phobius, † Predicted using Deep Loc
