# Supplementary material for: Cyanogenic millipede genome illuminates convergent evolution of cyanogenesis-related enzymes
Source: PLoS Genet. 2025 Nov 24;21(11):e1011955. doi: 10.1371/journal.pgen.1011955 (PMC12671775; doi:10.1371/journal.pgen.1011955)
Supplement: S10 Table — (XLSX) [file pgen.1011955.s034.xlsx]

## Sheet: Sheet1
S10 Table. TMM normalized read counts of flavin-dependent monooxygenases (FMOs)
FMO	Antennae	Paranota with defensive glands	Paranota without defensive glands	Gut
CHUA_000006-T1	18.6	37.1	39.3	2.15
CHUA_001773-T1	75.8	101	71.9	3.78
CHUA_003298-T1 (ChuaMOxS)	0	0.0891	0.734	1.27
CHUA_008545-T1	43.2	39.2	51.6	2.05
CHUA_008546-T1	4.38	23.7	9.45	5.44
CHUA_008573-T1	197	178	113	346
CHUA_010566-T1	60.3	112	129	195
CHUA_014222-T1	2.78	71.3	55.6	1.7
CHUA_014262-T2	51.3	9.84	7.82	15.4
CHUA_011563-T1	15.8	87.7	88.7	106
