# Supplementary material for: Cyanogenic millipede genome illuminates convergent evolution of cyanogenesis-related enzymes
Source: PLoS Genet. 2025 Nov 24;21(11):e1011955. doi: 10.1371/journal.pgen.1011955 (PMC12671775; doi:10.1371/journal.pgen.1011955)
Supplement: S11 Table — (XLSX) [file pgen.1011955.s035.xlsx]

## Sheet: Sheet1
S11 Table. TMM normalized read counts of (R)-mandelonitrile biosynthetic genes
Genes	Antennae	Paranota with defensive glands	Paranota without defensive glands	Gut
CHUA_003298-T1 (ChuaMOxS)	0	0.0891	0.734	1.27
CHUA_008368-T1 (CYP4GL4)	3.9	72.8	83.5	0.406
CHUA_014123-T1 (CYP30008A2)	71.2	85	83.1	79.8
CHUA_012462-T1 (CYP3201B1)	56.8	138	110	127
