# Supplementary material for: Cyanogenic millipede genome illuminates convergent evolution of cyanogenesis-related enzymes
Source: PLoS Genet. 2025 Nov 24;21(11):e1011955. doi: 10.1371/journal.pgen.1011955 (PMC12671775; doi:10.1371/journal.pgen.1011955)
Supplement: S1 Data — (XLSX) [file pgen.1011955.s036.xlsx]

## Sheet: Fig3 HNL activity
Figure3	HNL activity
label	degradation	synthesis
CHUA_005123-T1
CHUA_014154-T1
CHUA_005124-T1	0	0
CHUA_005125-T1
CHUA_005126-T1
CHUA_005127-T1	0	0
CHUA_005130-T1
CHUA_005132-T1
CHUA_005133-T1
CHUA_005134-T1
CHUA_005135-T1	0	0
CHUA_005136-T1	47.0287	160.887
CHUA_005137-T1	607.525	985.746
CHUA_005138-T1	1943.61	1154.73
CHUA_005139-T1	0	0
CHUA_005140-T1

## Sheet: Fig3 TMM normalized read counts
Figure3-B	TMM normalized read coutns
label	antennae	segments with defensive glands	segments without defensive glands	gut
CHUA_005119-T1	0.988268	11.6452	0.871709	0
CHUA_005120-T1	7.46594	564.398	7.39575	0
CHUA_005122-T1	4.6202	11.6442	3.58536	0
CHUA_005123-T1	5.90053	7.02406	0.591201	0
CHUA_014154-T1	0.105165	27.1927	1.57456	10.3749
CHUA_005124-T1	4976.75	680.015	672.913	0
CHUA_005125-T1	19.5258	21.9614	27.9556	0
CHUA_005126-T1	553.789	599.89	574.986	0
CHUA_005127-T1	6513.38	1157.04	1420.46	0
CHUA_005130-T1	453.868	58.6924	61.2212	0
CHUA_005133-T1	0.221394	0.0891281	0	0
CHUA_005134-T1	880.018	135.191	120.286	0
CHUA_005135-T1	974.365	210.948	206.268	32.7436
CHUA_005136-T1	8.89867	1.10705	2.40982	0
CHUA_005137-T1	0	0.911914	1.6576	0
CHUA_005138-T1	0	7310.81	0	0
CHUA_005139-T1	0	6.10967	0.108089	0.639494
CHUA_005140-T1	0	0.842563	0	0

## Sheet: Fig4-E
Fig4-E Gene expression (TMM-normalised read counts) of (R)-mandelonitrile biosynthetic enzyme genes
Gene	antennae	segments with defensive glands	segments without defensive glands	gut
ChuaMOxS	0	0.0891281	0.73455	1.26594
CYP4GL4	3.89567	72.8323	83.5306	0.405764
CYP30008A2	71.2061	84.9644	83.0908	79.757
CYP3201B1	56.8333	137.988	109.556	127

## Sheet: FigS4
FigS4 Body weight and accumulation of (R)-mandelonitrile
Body weight (mg)			Mandelonitrile (µg)/millipede
female-1	344.7		female-1	801.037
female-2	353.5		female-2	413.647
female-3	341.3		female-3	668.23
female-4	314.6		female-4	576.857
female-5	312.8		female-5	627.322
female-6	296.5		female-6	487.101
male-1	319.6		male-1	697.554
male-2	223.5		male-2	405.128
male-3	306.4		male-3	367.505
male-4	217.5		male-4	566.099
male-5	347.4		male-5	1067.84
male-6	316.4		male-6	277.678

## Sheet: FigS10
FigS10 Sabstrate saturation curves for ChuaHNL, CHUA_005137, and CHUA005136
Mandelonitrile degradation activity					Mandelonitrile synthetic activity
substrate (mM)	enzyme	velocity (µmol/min/mg)	sd		substrate (mM)	enzyme	velocity (µmol/min/mg)	sd
30	ChuaHNL	1943.61	158.825		50	ChuaHNL	1154.73	244.651
20	ChuaHNL	1801.73	26.0529		30	ChuaHNL	1124	67.8589
10	ChuaHNL	1402.38	26.0529		10	ChuaHNL	908.739	24.3373
5	ChuaHNL	666.367	65.1855		5	ChuaHNL	670.72	4.7359
2.5	ChuaHNL	363.601	13.7181		2	ChuaHNL	453.298	42.6191
30	CHUA5137	607.525	59.144		0.5	ChuaHNL	18.9099	11.927
20	CHUA5137	591.115	24.818		50	CHUA5137	985.746	17.7964
10	CHUA5137	431.384	24.818		30	CHUA5137	1250.55	78.5664
5	CHUA5137	223.6	3.3822		10	CHUA5137	1060.99	73.4527
2.5	CHUA5137	126.644	10.7759		5	CHUA5137	712.068	26.4224
20	CHUA5136	47.0287	2.76819		2	CHUA5137	328.371	31.098
10	CHUA5136	44.076	0.168322		0.5	CHUA5137	81.4938	7.52354
5	CHUA5136	42.3016	0.54804		50	CHUA5136	160.887	7.8245
2.5	CHUA5136	35.2923	1.16199		30	CHUA5136	308.676	10.437
1	CHUA5136	23.2368	0.401888		10	CHUA5136	399.688	7.28138
0.5	CHUA5136	15.0862	0.606641		5	CHUA5136	369.663	65.7902
					3	CHUA5136	352.271	31.7828
					2	CHUA5136	322.994	19.5039
					0.5	CHUA5136	99.6546	7.55267

## Sheet: FigS12-A
FigS12-A Number of cytochrome P450s
Species	Clan_2	Clan_3	Clan_4	Clan_16	Clan_20	Clan_Mito
C. hualienensis	55	12	18	0	3	8
H. holstii	75	11	23	0	3	7
N. nodulosa	54	6	12	0	2	6
G. maerens	15	8	5	0	1	3
T. corallinus	42	3	13	0	1	5
A. tonginus	25	7	8	0	1	1
L. niger	35	6	5	0	1	6
R. immarginata	33	6	7	0	8	8
S. martima	28	11	10	1	6	7
T. tuberculata	34	2	2	0	7	7

## Sheet: FigS13
FigS13 Comparison of phenylacetonitrile (PAN) metabolizing activity
Strain	PAN (µM)
INVSc1	1799.25
INVSc1	1770.15
INVSc1	1763.05
INVSc1-CYP3201B1	1573.25
INVSc1-CYP3201B1	1610.96
INVSc1-CYP3201B1	1605.05
CR11	1810.3
CR11	1786.14
CR11	1741.17
CR11-CYP3201B1	1009.58
CR11-CYP3201B1	1041.74
CR11-CYP3201B1	1018.18

## Sheet: FigS14
FigS14 Formation of phenylacetonitrile (PAN)
CYP	PAN (µM)
empty	nd
empty	nd
empty	nd
CHUA_014123	56.0315
CHUA_014123	46.2793
CHUA_014123	39.7138
CHUA_008368	4.54686
CHUA_008368	5.92272
CHUA_008368	5.55455

## Sheet: FigS15
Fig S15 Characterization of CYP4GL4 and CYP30008A2
Optimal pH							Optimal temperature							CYP4GL4 Michaelis-Menten plot				CYP30008A2 Michaelis-Menten plot
Buffer	pH	CYP4GL4	CYP4GL4 sd	CYP30008A2	CYP30008A2 sd		Buffer	Temperature (°C)	CYP4	CYP4sd	CYP	CYPsd		PAOx (µM)	velocity (nmol/min/mg)	sd		PAOx (µM)	velocity (nmol/min/mg)	sd
Citrate	4.5			0	0		KPB	25	46.859	4.44474	25.6614	0.481401		2000	103.575	8.51584		1000	644.824	29.3145
Citrate	5			37.73	6.55538		KPB	30	74.044	3.04773	45.7288	1.06284		1000	87.7084	5.84091		500	609.807	12.6582
Citrate	5.5			101.51	12.2682		KPB	35	100	4.04891	70.6502	2.12887		500	74.7598	4.14165		250	580.423	19.8314
Citrate	6			118.35	2.16192		KPB	40	82.7433	9.67787	100	2.96678		100	42.1697	9.66344		50	553.525	29.1905
KPB	5.5	19.0116	7.92006	82.2769	9.08521		KPB	45	27.467	4.85822	86.6216	9.25164		50	27.1998	5.73576		25	440.766	36.9159
KPB	6	34.4924	6.11589	87.0922	14.2409		KPB	50	0	0	25.6666	8.13931						10	356.441	4.58136
KPB	6.5	43.698	2.16999	96.105	7.40157
KPB	7	68.9895	10.1884	100	4.53236
KPB	7.5	85.2596	4.39241	87.1081	3.53606
KPB	8	100	6.5908	83.9321	4.18809
Tris	7.5	81.5023	7.30309	95.0357	3.09064
Tris	8	98.6921	4.25518	85.6236	5.23008
Tris	8.5	93.0318	5.52603	82.1438	2.57731
Tris	9	90.3638	3.14128	69.3202	4.20492
Carbonate	9.2	80.9821	4.10187	81.3328	6.56345
Carbonate	9.5	63.4302	4.99244	64.5948	0.664189
Carbonate	10	16.2393	3.63883	18.3806	2.94067

## Sheet: FigS16
FigS16 Substrate specificity of CYP4GL4 and CYP30008A2
CYP4GL4			CYP30008A2
Substrate	Relative activity		Substrate	Relative
PAOx	105.186		PAOx	99.3078
PAOx	102.274		PAOx	99.9669
PAOx	92.5402		PAOx	100.725
4HPAOx	101.772		4HPAOx	103.558
4HPAOx	79.4231		4HPAOx	95.1631
4HPAOx	78.6824		4HPAOx	107.623
IAOx	100.963		IAOx	46.4366
IAOx	112.396		IAOx	47.4349
IAOx	102.03		IAOx	49.6745

[truncated: 1 more sheets: FigS18]
